# Supplementary material for: Unanticipated discovery of two rare gastropod molluscs from recently located hydrothermally influenced areas in the Okinawa Trough
Source: PeerJ. 2017 Dec 1;5:e4121. doi: 10.7717/peerj.4121 (PMC5713630; doi:10.7717/peerj.4121)
Supplement: Supplemental Information 1 — Newly generated COI barcoding sequences for O. ikukoae and A. soyoae (For Review). Same sequences as DDBJ LC333137 and LC333138. [file peerj-05-4121-s001.fasta]

>LC333137_Tristichotrochus_ikukoae_coxI_voucher_JAMSTEC_1160052681
CGCATTTATTATAATTTTCTTTTTAGTAATACCGTTAATAATTGGAGGATTTGGGAACTGGTTAGTCCCTTTAATATTGGGGGCCCCGGACATAGCTTTCCCCCGGATAAATAACATAAGATTTTGACTTCTGCCCCCCTCATTAACACTTCTATTAACTTCAGCAGCAGTGGAAAGTGGGGCAGGCACAGGTTGAACTGTTTACCCGCCTCTATCTGATAATGTTGCCCATGCTGGGGCAAGTGTTGATTTAGCGATTTTCTCCCTCCATCTAGCCGGTGCCTCGTCGATCATGGGTGCCGTAAATTTTATTACAACAATTATAAATATACGTTGAGAAGGGATAACATATGAGCGGCTGCC
>LC333138_Abyssotrophon_soyoae_coxI_voucher_JAMSTEC_1150046767
GGGATGATCAGTTATATAATGTTATTGTAACAGCTCATGCTTTTGTTATAATTTTTTTTTTAGTTATACCTATAATAATTGGAGGATTTGGAAACTGATTAGTACCTTTAATATTAGGAGCTCCAGATATAGCTTTTCCTCGGCTTAATAATATAAGATTTTGATTATTGCCTCCGGCATTATTATTATTACTATCTTCTGCTGCAGTGGAAAGCGGAGCAGGAACTGGATGAACTGTGTATCCTCCTCTTTCCGCTAATTTAGCTCATGGTGGAGGATCTGTAGATCTTGCAATTTTTTCTTTACATCTAGCGGGTGCATCTTCTATTTTAGGAGCAGTAAACTTCATTACAACTATTATTAATATGCGTTGACGTGGAATGCAGTTTGAACGCCTTCCTTTGTTTGTATGATCTGTAAAAATTACAGCTATTCTTCTTTTATTATCTTTACCTGTTTTAGCTGGAGCTATTACTATACTTTTAACCGATCGAAATTTTAATACAGCTTTT
